# Supplementary material for: Lifestyle Factors and Breast Cancer in Females with PTEN Hamartoma Tumor Syndrome (PHTS)
Source: Cancers (Basel). 2024 Feb 27;16(5):953. doi: 10.3390/cancers16050953 (PMC10930780; doi:10.3390/cancers16050953)
Supplement: Supplementary file 1 [file cancers-16-00953-s001.zip]

Archive with 1 entries (1 files):
- cancers-2839164-supplementary.pdf
